# Supplementary material for: Molecular identification and morphological variations of Amblyomma lepidum imported to Egypt, with notes about its potential distribution under climate change
Source: Parasitol Res. 2024 Jul 17;123(7):276. doi: 10.1007/s00436-024-08284-0 (PMC11255089; doi:10.1007/s00436-024-08284-0)
Supplement: Supplementary file 3 — Supplementary file3 (XLSX 21 KB) [file 436_2024_8284_MOESM3_ESM.xlsx]

## Sheet: Sheet1
no. of specimen	Country	Body length	Body width	Palpi total length	Length segment 1	Length segment 2	Length segment 3	Hypostome length	basic capituli length ventral view	basic capituli length dorsal view	basic capituli width ventral view	basic capituli width dorsal view	mesial area length	lateral median area length	lateral median area width	Posteromedian stripe length
1	Somalia	6.5	3.48	1.38	0.25	0.745	0.385	1.44	0.5	0.49	0.64	0.97	2.36	0.82	0.57	1.15
2	Somalia	7.27	3.85	1.36	0.245	0.74	0.38	1.62	0.39	0.37	0.6	0.94	2.5	0.95	0.62	1.35
3	Somalia	6.75	3.65	1.3	0.24	0.69	0.37	1.515	0.41	0.3	0.6	1.03	2.41	0.94	0.585	1.28
4	Somalia	6.95	3.98	1.34	0.27	0.7	0.37	1.49	0.56	0.44	0.65	0.99	2.42	0.98	0.6	1.17
5	Somalia	6.71	3.92	1.28	0.25	0.7	0.33	1.605	0.42	0.31	0.73	1.15	2.33	0.92	0.615	1.29
6	Ethiopia	6.31	3.35	1.27	0.21	0.74	0.32	1.51	0.36	0.35	0.72	0.96	2.16	0.875	0.64	1.25
7	Somalia	6.57	3.64	1.36	0.315	0.72	0.325	1.515	0.35	0.23	0.65	1.04	2.31	0.845	0.54	1.08
8	Somalia	6.51	3.51	1.54	0.31	0.85	0.38	1.92	0.4	0.43	0.9	1.22	2.33	0.835	0.575	1.1
9	Somalia	6.85	3.71	1.24	0.265	0.63	0.345	1.37	0.42	0.29	0.78	0.98	2.44	1.09	0.73	1.28
10	Sudan	5.96	3.38	0.94	0.155	0.52	0.265	1.415	0.33	0.24	0.73	1.09	2.23	0.85	0.56	1.1
11	Somalia	6.72	3.56	1.545	0.245	0.9	0.4	1.51	0.61	0.36	0.86	1	2.45	1	0.64	1.31
12	Sudan	5.94	3.48	1.27	0.23	0.68	0.36	1.33	0.33	0.19	0.7	0.94	2.18	0.92	0.57	1.19
13	Somalia	6.72	4.33	1.145	0.24	0.53	0.375	1.52	0.39	0.28	0.73	1.07	2.61	1.05	0.81	1.32
14	Sudan	5.57	3.52	0.81	0.21	0.34	0.26	1.08	0.28	0.18	0.63	1.03	2.15	0.85	0.67	1.35
15	Somalia	6.42	4.12	1.22	0.23	0.64	0.35	1.37	0.36	0.26	0.7	1.11	2.6	0.96	0.59	1.25
16	Somalia	6.72	3.9	1.43	0.34	0.75	0.34	1.76	0.44	0.42	0.76	1.19	2.5	0.935	0.595	1.13
17	Ethiopia	6.18	3.48	1.155	0.25	0.625	0.28	1.455	0.37	0.23	0.65	0.92	2.06	0.74	0.62	1.09
18	Ethiopia	6.42	3.57	1.305	0.24	0.695	0.37	1.525	0.44	0.4	0.66	1.16	2.21	0.955	0.63	1.31
19	Somalia	6.53	3.56	1.325	0.275	0.73	0.32	1.71	0.43	0.25	0.76	1.02	2.31	0.915	0.61	1.22
20	Somalia	6.81	3.76	1.39	0.26	0.78	0.35	1.46	0.52	0.29	0.7	0.96	2.48	0.985	0.67	1.11
21	Sudan	5.79	3.79	0.95	0.23	0.37	0.35	1.05	0.24	0.17	0.66	1	2.22	1.03	0.78	1.31
22	Somalia	6.88	3.76	1.45	0.26	0.84	0.35	1.85	0.55	0.35	0.76	1.27	2.53	0.91	0.7	1.29
23	Somalia	6.49	3.67	1.19	0.24	0.63	0.32	1.61	0.6	0.44	0.62	1.06	2.36	0.79	0.6	1.15
24	Somalia	6.38	3.69	1.34	0.19	0.765	0.385	1.71	0.57	0.37	0.75	1.16	2.27	0.99	0.71	0.96
25	Somalia	6.7	3.42	1.225	0.255	0.68	0.29	1.67	0.4	0.33	0.58	1.12	2.31	0.88	0.565	1.27
26	Somalia	7.08	3.74	1.58	0.3	0.86	0.42	1.82	0.6	0.37	0.74	1.09	2.21	0.97	0.595	1.32
27	Ethiopia	5.98	3.36	1.115	0.195	0.62	0.3	1.365	0.5	0.28	0.62	1.11	2	0.8	0.56	1.22
28	Ethiopia	5.36	3.06	1	0.18	0.585	0.235	1.28	0.43	0.28	0.58	0.95	1.86	0.61	0.37	1.01
29	Ethiopia	6.39	3.49	1.41	0.3	0.75	0.36	1.64	0.52	0.25	0.66	0.98	2.27	0.84	0.46	1.25
30	Ethiopia	5.74	3.23	1.285	0.24	0.75	0.295	1.565	0.43	0.39	0.68	1.02	1.83	0.75	0.535	0.94

## Sheet: Sheet3
	PC 1	PC 2	PC 3
1	0.029127	0.16064	-0.1289
2	0.85543	-0.077136	-0.28965
3	0.29411	-0.038975	-0.17421
4	0.59066	-0.15887	-0.064474
5	0.35607	-0.13597	0.083395
6	-0.23807	0.18503	-0.13909
7	0.10149	0.059204	-0.036385
8	0.21292	0.45169	0.30031
9	0.3782	-0.22497	-0.2319
10	-0.64641	-0.07876	0.01705
11	0.38217	0.17894	-0.093271
12	-0.55186	-0.03557	-0.0085416
13	0.52465	-0.67139	0.2107
14	-1.0571	-0.50588	-0.051949
15	0.17758	-0.50819	0.20123
16	0.48885	0.021221	0.26449
17	-0.42572	0.062936	-0.076497
18	-0.024624	0.055496	-0.012533
19	0.1138	0.14538	0.017311
20	0.42494	-0.054455	-0.092471
21	-0.71641	-0.67381	0.0080762
22	0.6374	0.14738	0.17109
23	0.063472	0.026647	0.043986
24	0.052805	0.14281	0.29456
25	0.15903	0.17937	-0.17975
26	0.73272	0.30995	-0.049967
27	-0.63965	0.088497	-0.06384
28	-1.3937	0.25699	-0.034965
29	-0.036765	0.23888	-0.0326
30	-0.84517	0.45293	0.1488

## Sheet: Sheet2
	PC 1	PC 2	PC 3
Body length	0.8028	0.076713	-0.4498
Body width	0.3258	-0.59285	0.4794
Palpi total length	0.23557	0.35624	0.13039
Length segment 1	0.043073	0.031141	0.031251
Length segment 2	0.13481	0.32303	0.072662
Length segment 3	0.058164	0.0019053	0.02431
Hypostome length	0.22975	0.43005	0.46323
basic capituli length ventral view	0.07969	0.16315	0.039471
basic capituli length dorsal view	0.069277	0.14201	0.075548
basic capituli width ventral view	0.047582	0.042353	0.24727
basic capituli width dorsal view	0.0463	0.035254	0.40038
mesial area length	0.28279	-0.27441	0.1219
lateral median area length	0.1159	-0.18209	-0.0043471
lateral median area width	0.054841	-0.18093	0.072912
Posteromedian stripe length	0.075525	-0.1856	-0.28375
	BL	BW	TL	LSI	LSII	LSIII	HL	MAL	LMAL	LMAW	POSL	BCVL	BCVW	BCDL	BCDW
PC 1	0.8028	0.3258	0.23557	0.043073	0.13481	0.058164	0.22975	0.28279	0.1159	0.054841	0.075525	0.07969	0.047582	0.069277	0.0463
PC 2	0.076713	-0.59285	0.35624	0.031141	0.32303	0.0019053	0.43005	-0.27441	-0.18209	-0.18093	-0.1856	0.16315	0.042353	0.14201	0.035254
PC 3	-0.4498	0.4794	0.13039	0.031251	0.072662	0.02431	0.46323	0.1219	-0.0043471	0.072912	-0.28375	0.039471	0.24727	0.075548	0.40038

## Sheet: Sheet4
	BL	BW	TL	LSI	LSII	LSIII	HL	MAL	LMAL	LMAW	POSL	BCVL	BCVW	BCDL	BCDW
BL	1
BW	-0.041101	1
TL	0.38231	-0.93897	1
LSI	0.9048	0.38829	-0.04758	1
LSII	0.14839	-0.99419	0.97054	-0.28686	1
LSIII	0.66857	0.71554	-0.43155	0.9216	-0.6362	1
HL	-0.95529	-0.25615	-0.092011	-0.99025	0.15063	-0.85855	1
MAL	0.36727	0.91424	-0.71905	0.72838	-0.86532	0.93722	-0.62585	1
LMAL	0.48327	0.85487	-0.62421	0.81007	-0.79406	0.97414	-0.72051	0.99178	1
LMAW	0.027885	0.99762	-0.91302	0.4509	-0.98441	0.762	-0.32219	0.94	0.88861	1
POSL	0.98651	0.12299	0.22591	0.9623	-0.01547	0.78127	-0.9908	0.51455	0.62005	0.19112	1
BCVL	0.2306	-0.98171	0.98729	-0.20572	0.9965	-0.56943	0.067409	-0.82036	-0.74043	-0.96624	0.068222	1
BCVW	-0.80346	0.62788	-0.8573	-0.47344	-0.70799	-0.094439	0.59151	0.25867	0.13293	0.57272	-0.69518	-0.76459	1
BCDL	-0.16879	-0.97788	0.84625	-0.57245	0.94969	-0.84583	0.45267	-0.97876	-0.94448	-0.98998	-0.32784	0.92016	-0.4512	1
BCDW	-0.80095	0.63115	-0.85946	-0.46973	-0.71096	-0.090243	0.58811	0.26274	0.1371	0.57617	-0.69214	-0.7673	0.99999	-0.45495	1

## Sheet: Sheet5
Host	Species	Number of specimens	Sex
Dromedary camels	A. lepidum	82	male
	A. gemma	4	male
	A. variegatum	1	male
Cattle	-	-	-
Snakes	A. variegatum	1	Nymph
