# Supplementary material for: Molecular identification and morphological variations of Amblyomma lepidum imported to Egypt, with notes about its potential distribution under climate change
Source: Parasitol Res. 2024 Jul 17;123(7):276. doi: 10.1007/s00436-024-08284-0 (PMC11255089; doi:10.1007/s00436-024-08284-0)
Supplement: Supplementary file 5 — Supplementary file5 (XLSX 51 KB) [file 436_2024_8284_MOESM5_ESM.xlsx]

## Sheet: 12S rRNA 
Pairwise genetic distance of 12S sequences from selected Amblyomma spp.
	AY342272.1_Amblyomma_parvitarsum_(Argentina)	KT386302.1_Amblyomma_coelebs_isolate_MI13-013_(USA)	MF175633.1_Amblyomma_sculptum_isolate_BrazilXIII_2_(Brazil)	AY342252.1_Amblyomma_antillorum_(British_Virgin_Islands)	MF175658.1_Amblyomma_aureolatum_isolate_hV_(Brazil)	MK332385.1_Amblyomma_lepidum_isolate_KOT03_(Uganda)	MH751460.1_Amblyomma_hebraeum_isolate_HKSF30_(South_Africa)	KX377406.1_Amblyomma_cohaerens_(Ethiopia)	KU568495.1_Amblyomma_variegatum_isolate_Avar12_(Guinea-Bissau)	MF668117.1_Amblyomma_astrion_isolate_12_ST-2012-01_(Sao_Tome)	KX377407.1_Amblyomma_gemma_(Ethiopia)	KY688458.1_Amblyomma_variegatum_isolate_UG-4_(Uganda)	AF150047.1_Amblyomma_sparsum_(Zimbabwe)	NC_067860.1_Amblyomma_sparsum_isolate_118_(Zambia)	KY457522.1_Amblyomma_tholloni_isolate_1M_14685_12894_(South_Africa)	OP783984.1_Amblyomma_variegatum_isolate_AVC1_(Egypt)	KU284862.1_Amblyomma_neumanni_isolate_2_(Argentina)	KY457516.1_Amblyomma_marmoreum_isolate_1M_14677_125_(South_Africa)	KT820217.1_Amblyomma_parvum_isolate_ARG33_(Argentina)	AF150048.1_Amblyomma_rhinocerotis_(Zimbabwe)	MF175647.1_Amblyomma_ovale_isolate_hX_(Brazil)	MF774058.1_Amblyomma_patinoi_isolate_Ac49_(Colombia)	OP677566.1_Amblyomma_latum_isolate_041C_(South_Africa)	MK031690.1_Amblyomma_scalpturatum_isolate_LIC_5769A_(Brazil)	LC612438.1_Amblyomma_lepidum_SUD6_(Sudan)	LC612435.1_Amblyomma_lepidum_SUD3_(Sudan)	OP785088.1_Amblyomma_lepidum_ALC1_(Egypt)	OP775457.1_Amblyomma_lepidum_AGC1_(Egypt)	MT895862.1_Amblyomma_lepidum_MT708_(Kenya)	OQ565134.1_Amblyomma_lepidum_isolate_S16F_(Kenya)	OQ565143.1_Amblyomma_lepidum_isolate_S26M_(Kenya)	OQ955297.1_Amblyomma_lepidum_isolate_E1_(Ethiopia)	OQ955298.1_Amblyomma_lepidum_isolate_E2_(Ethiopia)	OQ955299.1_Amblyomma_lepidum_isolate_E3_(Ethiopia)	OQ955300.1_Amblyomma_lepidum_isolate_O1_(Somalia)	OQ955301.1_Amblyomma_lepidum_isolate_O2_(Somalia)	OQ955302.1_Amblyomma_lepidum_isolate_O3_(Somalia)	OQ955303.1_Amblyomma_lepidum_isolate_S1_(Sudan)	OQ955304.1_Amblyomma_lepidum_isolate_S2_(Sudan)	OQ955305.1_Amblyomma_lepidum_isolate_S3_(Sudan)	MF095798.1_Ixodes_kazakstani_isolate_482-1987_(Kyrgyzstan)	MF095802.1_Ixodes_persulcatus_isolate_486-2007_(Kyrgyzstan)
AY342272.1_Amblyomma_parvitarsum_(Argentina)
KT386302.1_Amblyomma_coelebs_isolate_MI13-013_(USA)	0.104486
MF175633.1_Amblyomma_sculptum_isolate_BrazilXIII_2_(Brazil)	0.144445	0.145316
AY342252.1_Amblyomma_antillorum_(British_Virgin_Islands)	0.164405	0.111311	0.176681
MF175658.1_Amblyomma_aureolatum_isolate_hV_(Brazil)	0.145824	0.128303	0.170612	0.149071
MK332385.1_Amblyomma_lepidum_isolate_KOT03_(Uganda)	0.146315	0.103819	0.155938	0.142265	0.146155
MH751460.1_Amblyomma_hebraeum_isolate_HKSF30_(South_Africa)	0.118231	0.1294	0.137639	0.160656	0.154686	0.120786
KX377406.1_Amblyomma_cohaerens_(Ethiopia)	0.152364	0.0967777	0.154789	0.117166	0.124817	0.123404	0.089654
KU568495.1_Amblyomma_variegatum_isolate_Avar12_(Guinea-Bissau)	0.14062	0.116739	0.137277	0.106133	0.111011	0.110862	0.0982302	0.0780862
MF668117.1_Amblyomma_astrion_isolate_12_ST-2012-01_(Sao_Tome)	0.160949	0.129683	0.181244	0.148792	0.12922	0.123131	0.108829	0.0872373	0.0830297
KX377407.1_Amblyomma_gemma_(Ethiopia)	0.129165	0.159018	0.149471	0.191304	0.138779	0.136472	0.0705776	0.100244	0.109128	0.104307
KY688458.1_Amblyomma_variegatum_isolate_UG-4_(Uganda)	0.141307	0.116911	0.143711	0.112125	0.121807	0.131637	0.0986926	0.0733987	0.0255003	0.0934278	0.114893
AF150047.1_Amblyomma_sparsum_(Zimbabwe)	0.13108	0.100841	0.14443	0.102154	0.111528	0.121807	0.104307	0.0640175	0.0255003	0.0788335	0.110176	0.0084268
NC_067860.1_Amblyomma_sparsum_isolate_118_(Zambia)	0.113489	0.110849	0.157908	0.121036	0.120945	0.123313	0.130952	0.096696	0.0698204	0.110802	0.131435	0.075225	0.0656046
KY457522.1_Amblyomma_tholloni_isolate_1M_14685_12894_(South_Africa)	0.14993	0.160626	0.221733	0.181244	0.176641	0.160561	0.179953	0.148792	0.132095	0.176414	0.204009	0.143618	0.133214	0.155717
OP783984.1_Amblyomma_variegatum_isolate_AVC1_(Egypt)	0.150903	0.125694	0.147432	0.113837	0.118716	0.118546	0.105127	0.0834589	0	0.0887697	0.116911	0.0271137	0.0271137	0.074692	0.141844
KU284862.1_Amblyomma_neumanni_isolate_2_(Argentina)	0.120543	0.103431	0.175066	0.137384	0.123027	0.158456	0.135449	0.130601	0.139364	0.135312	0.170155	0.144976	0.133801	0.142684	0.162054	0.149843
KY457516.1_Amblyomma_marmoreum_isolate_1M_14677_125_(South_Africa)	0.123823	0.13812	0.180378	0.154083	0.141781	0.149876	0.136027	0.106569	0.114832	0.11053	0.147694	0.115546	0.105544	0.0773437	0.160004	0.123097	0.172424
KT820217.1_Amblyomma_parvum_isolate_ARG33_(Argentina)	0.157176	0.14298	0.184333	0.153956	0.192069	0.138594	0.150204	0.157765	0.143455	0.151199	0.163108	0.143669	0.144413	0.125405	0.211658	0.154586	0.156348	0.152974
AF150048.1_Amblyomma_rhinocerotis_(Zimbabwe)	0.137555	0.103206	0.166215	0.145005	0.14742	0.161358	0.162876	0.131406	0.122988	0.124937	0.174792	0.123744	0.113824	0.14055	0.191633	0.131737	0.142919	0.148674	0.125099
MF175647.1_Amblyomma_ovale_isolate_hX_(Brazil)	0.113061	0.134038	0.145066	0.157029	0.135062	0.162273	0.154172	0.163019	0.129899	0.161844	0.183682	0.141398	0.125772	0.147272	0.197405	0.139312	0.152467	0.169655	0.164193	0.166452
MF774058.1_Amblyomma_patinoi_isolate_Ac49_(Colombia)	0.129324	0.178684	0.0896771	0.18387	0.18692	0.14589	0.156066	0.167566	0.161423	0.172866	0.139124	0.161931	0.156386	0.148777	0.221987	0.174645	0.172606	0.190333	0.136452	0.16871	0.164737
OP677566.1_Amblyomma_latum_isolate_041C_(South_Africa)	0.207542	0.196733	0.196607	0.194258	0.233901	0.214164	0.196818	0.222462	0.176153	0.263299	0.20869	0.177279	0.178161	0.181897	0.200645	0.18919	0.197827	0.207337	0.260475	0.234284	0.232982	0.223125
MK031690.1_Amblyomma_scalpturatum_isolate_LIC_5769A_(Brazil)	0.174357	0.11372	0.196706	0.157151	0.158203	0.201418	0.167415	0.155273	0.152527	0.154496	0.174125	0.152745	0.141659	0.160467	0.188606	0.163862	0.157095	0.142449	0.176681	0.14474	0.16611	0.202676	0.205194
LC612438.1_Amblyomma_lepidum_SUD6_(Sudan)	0.152393	0.109777	0.162308	0.137443	0.141368	0.0041465	0.116211	0.118731	0.116489	0.118468	0.131845	0.137555	0.127614	0.129205	0.166966	0.12402	0.153593	0.145127	0.13928	0.156699	0.168763	0.152601	0.221261	0.196484
LC612435.1_Amblyomma_lepidum_SUD3_(Sudan)	0.157602	0.1151	0.16772	0.153949	0.157807	0.00831175	0.131583	0.134469	0.121477	0.134168	0.147602	0.142697	0.132708	0.134367	0.16112	0.129356	0.170464	0.161484	0.150777	0.172896	0.174246	0.158358	0.226998	0.214215	0.0125108
OP785088.1_Amblyomma_lepidum_ALC1_(Egypt)	0.155921	0.110965	0.166537	0.151995	0.15608	0	0.128572	0.131543	0.117962	0.131233	0.145398	0.140236	0.12973	0.131439	0.171459	0.118546	0.169413	0.159971	0.148542	0.172023	0.173413	0.156535	0.229129	0.21564	0.00436362	0.00874802
OP775457.1_Amblyomma_lepidum_AGC1_(Egypt)	0.172536	0.129289	0.186914	0.170149	0.181735	0.0149621	0.155214	0.159403	0.142685	0.158735	0.188621	0.162541	0.15026	0.145686	0.185886	0.142685	0.204823	0.178744	0.174264	0.206036	0.195082	0.176893	0.25365	0.252379	0.0200327	0.0200327	0.0149621
MT895862.1_Amblyomma_lepidum_MT708_(Kenya)	0.146809	0.1151	0.156482	0.142764	0.146665	0.00831175	0.121188	0.123823	0.111229	0.123548	0.136932	0.13208	0.122215	0.123731	0.172385	0.118377	0.170464	0.150395	0.139103	0.161905	0.162844	0.146434	0.226998	0.202143	0.0125108	0.00832162	0.00874802	0.0200327
OQ565134.1_Amblyomma_lepidum_isolate_S16F_(Kenya)	0.152182	0.109619	0.162076	0.148331	0.152211	0.00414161	0.126363	0.129123	0.116332	0.128835	0.142244	0.137366	0.127439	0.129026	0.166727	0.123842	0.164714	0.155915	0.144912	0.167377	0.168519	0.152367	0.220933	0.20815	0.00831175	0.0041465	0.0043582	0.0149621	0.0041465
OQ565143.1_Amblyomma_lepidum_isolate_S26M_(Kenya)	0.152393	0.109777	0.162308	0.137443	0.141368	0.0041465	0.116211	0.118731	0.116489	0.118468	0.131845	0.137555	0.127614	0.129205	0.166966	0.12402	0.153593	0.145127	0.13928	0.156699	0.168763	0.152601	0.221261	0.196484	0	0.0125108	0.00436362	0.0200327	0.0125108	0.00831175
OQ955297.1_Amblyomma_lepidum_isolate_E1_(Ethiopia)	0.152393	0.109777	0.162308	0.148545	0.152429	0.0041465	0.126535	0.129302	0.116489	0.129014	0.14244	0.137555	0.127614	0.129205	0.155785	0.12402	0.164954	0.156136	0.145131	0.167611	0.168763	0.152601	0.221261	0.208462	0.00832162	0.00414161	0.00436362	0.0200327	0.0125108	0.00831175	0.00832162
OQ955298.1_Amblyomma_lepidum_isolate_E2_(Ethiopia)	0.147012	0.104336	0.156705	0.142969	0.146873	0	0.121352	0.123994	0.111378	0.123718	0.13712	0.132261	0.122382	0.123902	0.16135	0.118546	0.159248	0.150607	0.139312	0.162131	0.163078	0.146657	0.215245	0.202444	0.0041465	0.00831175	0	0.0149621	0.00831175	0.00414161	0.0041465	0.0041465
OQ955299.1_Amblyomma_lepidum_isolate_E3_(Ethiopia)	0.147012	0.104336	0.156705	0.142969	0.146873	0	0.121352	0.123994	0.111378	0.123718	0.13712	0.132261	0.122382	0.123902	0.16135	0.118546	0.159248	0.150607	0.139312	0.162131	0.163078	0.146657	0.215245	0.202444	0.0041465	0.00831175	0	0.0149621	0.00831175	0.00414161	0.0041465	0.0041465	0
OQ955300.1_Amblyomma_lepidum_isolate_O1_(Somalia)	0.152182	0.1151	0.162076	0.158822	0.151464	0.0125108	0.136202	0.134197	0.131279	0.139547	0.152277	0.152764	0.142697	0.129205	0.166146	0.134246	0.170714	0.156136	0.156697	0.177604	0.173378	0.158358	0.220933	0.214538	0.0167392	0.0209721	0.00874802	0.02511	0.0209721	0.0167192	0.0167392	0.0167392	0.0125108	0.0125108
OQ955301.1_Amblyomma_lepidum_isolate_O2_(Somalia)	0.141706	0.098964	0.151185	0.137472	0.141398	0.00414575	0.116235	0.118756	0.106331	0.118493	0.131872	0.127038	0.117218	0.118669	0.166929	0.113145	0.153627	0.145158	0.139312	0.156732	0.15748	0.152565	0.209332	0.196529	0.00832011	0.0125085	0.00436279	0.0200283	0.0125085	0.00831025	0.00832011	0.00832011	0.00414575	0.00414575	0.0167361
OQ955302.1_Amblyomma_lepidum_isolate_O3_(Somalia)	0.153125	0.110329	0.163114	0.138123	0.142062	0.00416377	0.116755	0.119299	0.117035	0.119034	0.13247	0.138213	0.128222	0.129828	0.167794	0.12402	0.154361	0.145835	0.140004	0.157449	0.169609	0.153411	0.22239	0.197486	0	0.0125632	0.00436362	0.0200327	0.0125632	0.00834644	0	0.00835639	0.00416377	0.00416377	0.0168095	0.00835486
OQ955303.1_Amblyomma_lepidum_isolate_S1_(Sudan)	0.153125	0.110329	0.163114	0.138123	0.142062	0.00416377	0.116755	0.119299	0.117035	0.119034	0.13247	0.138213	0.128222	0.129828	0.167794	0.12402	0.154361	0.145835	0.140004	0.157449	0.169609	0.153411	0.22239	0.197486	0	0.0125632	0.00436362	0.0200327	0.0125632	0.00834644	0	0.00835639	0.00416377	0.00416377	0.0168095	0.00835486	0
OQ955304.1_Amblyomma_lepidum_isolate_S2_(Sudan)	0.147012	0.104336	0.156705	0.142969	0.146873	0	0.121352	0.123994	0.111378	0.123718	0.13712	0.132261	0.122382	0.123902	0.16135	0.118546	0.159248	0.150607	0.139312	0.162131	0.163078	0.146657	0.215245	0.202444	0.0041465	0.00831175	0	0.0149621	0.00831175	0.00414161	0.0041465	0.0041465	0	0	0.0125108	0.00414575	0.00416377	0.00416377
OQ955305.1_Amblyomma_lepidum_isolate_S3_(Sudan)	0.153125	0.110329	0.163114	0.138123	0.142062	0.00416377	0.116755	0.119299	0.117035	0.119034	0.13247	0.138213	0.128222	0.129828	0.167794	0.12402	0.154361	0.145835	0.140004	0.157449	0.169609	0.153411	0.22239	0.197486	0	0.0125632	0.00436362	0.0200327	0.0125632	0.00834644	0	0.00835639	0.00416377	0.00416377	0.0168095	0.00835486	0	0	0.00416377
MF095798.1_Ixodes_kazakstani_isolate_482-1987_(Kyrgyzstan)	0.346009	0.313673	0.346059	0.343225	0.351885	0.281424	0.35434	0.315326	0.299519	0.356014	0.349251	0.317746	0.325057	0.289738	0.341385	0.324693	0.362381	0.310701	0.304065	0.299723	0.35539	0.366304	0.406454	0.333326	0.289903	0.276641	0.30306	0.317042	0.283439	0.276573	0.289903	0.283047	0.282977	0.282977	0.295745	0.276193	0.291521	0.291521	0.282977	0.291521
MF095802.1_Ixodes_persulcatus_isolate_486-2007_(Kyrgyzstan)	0.344106	0.324715	0.329755	0.333314	0.313297	0.290098	0.330723	0.345891	0.26404	0.338858	0.33968	0.298994	0.306011	0.243921	0.324365	0.285421	0.361066	0.277431	0.295776	0.305238	0.317455	0.360333	0.371656	0.316765	0.298614	0.305115	0.312246	0.318826	0.305115	0.298127	0.298614	0.298614	0.291688	0.291688	0.310453	0.284907	0.30027	0.30027	0.291688	0.30027	0.0964445
Nucleotide identity percent of 12S sequences from selected Amblyomma spp.
	AY342272.1_Amblyomma_parvitarsum_(Argentina)	KT386302.1_Amblyomma_coelebs_isolate_MI13-013_(USA)	MF175633.1_Amblyomma_sculptum_isolate_BrazilXIII_2_(Brazil)	AY342252.1_Amblyomma_antillorum_(British_Virgin_Islands)	MF175658.1_Amblyomma_aureolatum_isolate_hV_(Brazil)	MK332385.1_Amblyomma_lepidum_isolate_KOT03_(Uganda)	MH751460.1_Amblyomma_hebraeum_isolate_HKSF30_(South_Africa)	KX377406.1_Amblyomma_cohaerens_(Ethiopia)	KU568495.1_Amblyomma_variegatum_isolate_Avar12_(Guinea-Bissau)	MF668117.1_Amblyomma_astrion_isolate_12_ST-2012-01_(Sao_Tome)	KX377407.1_Amblyomma_gemma_(Ethiopia)	KY688458.1_Amblyomma_variegatum_isolate_UG-4_(Uganda)	AF150047.1_Amblyomma_sparsum_(Zimbabwe)	NC_067860.1_Amblyomma_sparsum_isolate_118_(Zambia)	KY457522.1_Amblyomma_tholloni_isolate_1M_14685_12894_(South_Africa)	OP783984.1_Amblyomma_variegatum_isolate_AVC1_(Egypt)	KU284862.1_Amblyomma_neumanni_isolate_2_(Argentina)	KY457516.1_Amblyomma_marmoreum_isolate_1M_14677_125_(South_Africa)	KT820217.1_Amblyomma_parvum_isolate_ARG33_(Argentina)	AF150048.1_Amblyomma_rhinocerotis_(Zimbabwe)	MF175647.1_Amblyomma_ovale_isolate_hX_(Brazil)	MF774058.1_Amblyomma_patinoi_isolate_Ac49_(Colombia)	OP677566.1_Amblyomma_latum_isolate_041C_(South_Africa)	MK031690.1_Amblyomma_scalpturatum_isolate_LIC_5769A_(Brazil)	LC612438.1_Amblyomma_lepidum_SUD6_(Sudan)	LC612435.1_Amblyomma_lepidum_SUD3_(Sudan)	OP785088.1_Amblyomma_lepidum_ALC1_(Egypt)	OP775457.1_Amblyomma_lepidum_AGC1_(Egypt)	MT895862.1_Amblyomma_lepidum_MT708_(Kenya)	OQ565134.1_Amblyomma_lepidum_isolate_S16F_(Kenya)	OQ565143.1_Amblyomma_lepidum_isolate_S26M_(Kenya)	OQ955297.1_Amblyomma_lepidum_isolate_E1_(Ethiopia)	OQ955298.1_Amblyomma_lepidum_isolate_E2_(Ethiopia)	OQ955299.1_Amblyomma_lepidum_isolate_E3_(Ethiopia)	OQ955300.1_Amblyomma_lepidum_isolate_O1_(Somalia)	OQ955301.1_Amblyomma_lepidum_isolate_O2_(Somalia)	OQ955302.1_Amblyomma_lepidum_isolate_O3_(Somalia)	OQ955303.1_Amblyomma_lepidum_isolate_S1_(Sudan)	OQ955304.1_Amblyomma_lepidum_isolate_S2_(Sudan)	OQ955305.1_Amblyomma_lepidum_isolate_S3_(Sudan)	MF095798.1_Ixodes_kazakstani_isolate_482-1987_(Kyrgyzstan)	MF095802.1_Ixodes_persulcatus_isolate_486-2007_(Kyrgyzstan)
AY342272.1_Amblyomma_parvitarsum_(Argentina)
KT386302.1_Amblyomma_coelebs_isolate_MI13-013_(USA)	89.5514
MF175633.1_Amblyomma_sculptum_isolate_BrazilXIII_2_(Brazil)	85.5555	85.4684
AY342252.1_Amblyomma_antillorum_(British_Virgin_Islands)	83.5595	88.8689	82.3319
MF175658.1_Amblyomma_aureolatum_isolate_hV_(Brazil)	85.4176	87.1697	82.9388	85.0929
MK332385.1_Amblyomma_lepidum_isolate_KOT03_(Uganda)	85.3685	89.6181	84.4062	85.7735	85.3845
MH751460.1_Amblyomma_hebraeum_isolate_HKSF30_(South_Africa)	88.1769	87.06	86.2361	83.9344	84.5314	87.9214
KX377406.1_Amblyomma_cohaerens_(Ethiopia)	84.7636	90.3222	84.5211	88.2834	87.5183	87.6596	91.0346
KU568495.1_Amblyomma_variegatum_isolate_Avar12_(Guinea-Bissau)	85.938	88.3261	86.2723	89.3867	88.8989	88.9138	90.177	92.1914
MF668117.1_Amblyomma_astrion_isolate_12_ST-2012-01_(Sao_Tome)	83.9051	87.0317	81.8756	85.1208	87.078	87.6869	89.1171	91.2763	91.697
KX377407.1_Amblyomma_gemma_(Ethiopia)	87.0835	84.0982	85.0529	80.8696	86.1221	86.3528	92.9422	89.9756	89.0872	89.5693
KY688458.1_Amblyomma_variegatum_isolate_UG-4_(Uganda)	85.8693	88.3089	85.6289	88.7875	87.8193	86.8363	90.1307	92.6601	97.45	90.6572	88.5107
AF150047.1_Amblyomma_sparsum_(Zimbabwe)	86.892	89.9159	85.557	89.7846	88.8472	87.8193	89.5693	93.5983	97.45	92.1167	88.9824	99.1573
NC_067860.1_Amblyomma_sparsum_isolate_118_(Zambia)	88.6511	88.9151	84.2092	87.8964	87.9055	87.6687	86.9048	90.3304	93.018	88.9198	86.8565	92.4775	93.4395
KY457522.1_Amblyomma_tholloni_isolate_1M_14685_12894_(South_Africa)	85.007	83.9374	77.8267	81.8756	82.3359	83.9439	82.0047	85.1208	86.7905	82.3586	79.5991	85.6382	86.6786	84.4283
OP783984.1_Amblyomma_variegatum_isolate_AVC1_(Egypt)	84.9097	87.4306	85.2568	88.6163	88.1284	88.1454	89.4873	91.6541	100	91.123	88.3089	97.2886	97.2886	92.5308	85.8156
KU284862.1_Amblyomma_neumanni_isolate_2_(Argentina)	87.9457	89.6569	82.4934	86.2616	87.6973	84.1544	86.4551	86.9399	86.0636	86.4688	82.9845	85.5024	86.6199	85.7316	83.7946	85.0157
KY457516.1_Amblyomma_marmoreum_isolate_1M_14677_125_(South_Africa)	87.6177	86.188	81.9622	84.5917	85.8219	85.0124	86.3973	89.3431	88.5168	88.947	85.2306	88.4454	89.4456	92.2656	83.9996	87.6903	82.7576
KT820217.1_Amblyomma_parvum_isolate_ARG33_(Argentina)	84.2824	85.702	81.5667	84.6044	80.7931	86.1406	84.9796	84.2235	85.6545	84.8801	83.6892	85.6331	85.5587	87.4595	78.8342	84.5414	84.3652	84.7026
AF150048.1_Amblyomma_rhinocerotis_(Zimbabwe)	86.2445	89.6794	83.3785	85.4995	85.258	83.8642	83.7124	86.8594	87.7012	87.5063	82.5208	87.6256	88.6176	85.945	80.8367	86.8263	85.7081	85.1326	87.4901
MF175647.1_Amblyomma_ovale_isolate_hX_(Brazil)	88.6939	86.5962	85.4934	84.2971	86.4938	83.7727	84.5828	83.6981	87.0101	83.8156	81.6318	85.8602	87.4228	85.2728	80.2595	86.0688	84.7533	83.0345	83.5807	83.3548
MF774058.1_Amblyomma_patinoi_isolate_Ac49_(Colombia)	87.0676	82.1316	91.0323	81.613	81.308	85.411	84.3934	83.2434	83.8577	82.7134	86.0876	83.8069	84.3614	85.1223	77.8013	82.5355	82.7394	80.9667	86.3548	83.129	83.5263
OP677566.1_Amblyomma_latum_isolate_041C_(South_Africa)	79.2458	80.3267	80.3393	80.5742	76.6099	78.5836	80.3182	77.7538	82.3847	73.6701	79.131	82.2721	82.1839	81.8103	79.9355	81.081	80.2173	79.2663	73.9525	76.5716	76.7018	77.6875
MK031690.1_Amblyomma_scalpturatum_isolate_LIC_5769A_(Brazil)	82.5643	88.628	80.3294	84.2849	84.1797	79.8582	83.2585	84.4727	84.7473	84.5504	82.5875	84.7255	85.8341	83.9533	81.1394	83.6138	84.2905	85.7551	82.3319	85.526	83.389	79.7324	79.4806
LC612438.1_Amblyomma_lepidum_SUD6_(Sudan)	84.7607	89.0223	83.7692	86.2557	85.8632	99.5853	88.3789	88.1269	88.3511	88.1532	86.8155	86.2445	87.2386	87.0795	83.3034	87.598	84.6407	85.4873	86.072	84.3301	83.1237	84.7399	77.8739	80.3516
LC612435.1_Amblyomma_lepidum_SUD3_(Sudan)	84.2398	88.49	83.228	84.6051	84.2193	99.1688	86.8417	86.5531	87.8523	86.5832	85.2398	85.7303	86.7292	86.5633	83.888	87.0644	82.9536	83.8516	84.9223	82.7104	82.5754	84.1642	77.3002	78.5785	98.7489
OP785088.1_Amblyomma_lepidum_ALC1_(Egypt)	84.4079	88.9035	83.3463	84.8005	84.392	100	87.1428	86.8457	88.2038	86.8767	85.4602	85.9764	87.027	86.8561	82.8541	88.1454	83.0587	84.0029	85.1458	82.7977	82.6587	84.3465	77.0871	78.436	99.5636	99.1252
OP775457.1_Amblyomma_lepidum_AGC1_(Egypt)	82.7464	87.0711	81.3086	82.9851	81.8265	98.5038	84.4786	84.0597	85.7315	84.1265	81.1379	83.7459	84.974	85.4314	81.4114	85.7315	79.5177	82.1256	82.5736	79.3964	80.4918	82.3107	74.635	74.7621	97.9967	97.9967	98.5038
MT895862.1_Amblyomma_lepidum_MT708_(Kenya)	85.3191	88.49	84.3518	85.7236	85.3335	99.1688	87.8812	87.6177	88.8771	87.6452	86.3068	86.792	87.7785	87.6269	82.7615	88.1623	82.9536	84.9605	86.0897	83.8095	83.7156	85.3566	77.3002	79.7857	98.7489	99.1678	99.1252	97.9967
OQ565134.1_Amblyomma_lepidum_isolate_S16F_(Kenya)	84.7818	89.0381	83.7924	85.1669	84.7789	99.5858	87.3637	87.0877	88.3668	87.1165	85.7756	86.2634	87.2561	87.0974	83.3273	87.6158	83.5286	84.4085	85.5088	83.2623	83.1481	84.7633	77.9067	79.185	99.1688	99.5853	99.5642	98.5038	99.5853
OQ565143.1_Amblyomma_lepidum_isolate_S26M_(Kenya)	84.7607	89.0223	83.7692	86.2557	85.8632	99.5853	88.3789	88.1269	88.3511	88.1532	86.8155	86.2445	87.2386	87.0795	83.3034	87.598	84.6407	85.4873	86.072	84.3301	83.1237	84.7399	77.8739	80.3516	100	98.7489	99.5636	97.9967	98.7489	99.1688
OQ955297.1_Amblyomma_lepidum_isolate_E1_(Ethiopia)	84.7607	89.0223	83.7692	85.1455	84.7571	99.5853	87.3465	87.0698	88.3511	87.0986	85.756	86.2445	87.2386	87.0795	84.4215	87.598	83.5046	84.3864	85.4869	83.2389	83.1237	84.7399	77.8739	79.1538	99.1678	99.5858	99.5636	97.9967	98.7489	99.1688	99.1678
OQ955298.1_Amblyomma_lepidum_isolate_E2_(Ethiopia)	85.2988	89.5664	84.3295	85.7031	85.3127	100	87.8648	87.6006	88.8622	87.6282	86.288	86.7739	87.7618	87.6098	83.865	88.1454	84.0752	84.9393	86.0688	83.7869	83.6922	85.3343	78.4755	79.7556	99.5853	99.1688	100	98.5038	99.1688	99.5858	99.5853	99.5853
OQ955299.1_Amblyomma_lepidum_isolate_E3_(Ethiopia)	85.2988	89.5664	84.3295	85.7031	85.3127	100	87.8648	87.6006	88.8622	87.6282	86.288	86.7739	87.7618	87.6098	83.865	88.1454	84.0752	84.9393	86.0688	83.7869	83.6922	85.3343	78.4755	79.7556	99.5853	99.1688	100	98.5038	99.1688	99.5858	99.5853	99.5853	100
OQ955300.1_Amblyomma_lepidum_isolate_O1_(Somalia)	84.7818	88.49	83.7924	84.1178	84.8536	98.7489	86.3798	86.5803	86.8721	86.0453	84.7723	84.7236	85.7303	87.0795	83.3854	86.5754	82.9286	84.3864	84.3303	82.2396	82.6622	84.1642	77.9067	78.5462	98.3261	97.9028	99.1252	97.489	97.9028	98.3281	98.3261	98.3261	98.7489	98.7489
OQ955301.1_Amblyomma_lepidum_isolate_O2_(Somalia)	85.8294	90.1036	84.8815	86.2528	85.8602	99.5854	88.3765	88.1244	89.3669	88.1507	86.8128	87.2962	88.2782	88.1331	83.3071	88.6855	84.6373	85.4842	86.0688	84.3268	84.252	84.7435	79.0668	80.3471	99.168	98.7491	99.5637	97.9972	98.7491	99.169	99.168	99.168	99.5854	99.5854	98.3264
OQ955302.1_Amblyomma_lepidum_isolate_O3_(Somalia)	84.6875	88.9671	83.6886	86.1877	85.7938	99.5836	88.3245	88.0701	88.2965	88.0966	86.753	86.1787	87.1778	87.0172	83.2206	87.598	84.5639	85.4165	85.9996	84.2551	83.0391	84.6589	77.761	80.2514	100	98.7437	99.5636	97.9967	98.7437	99.1654	100	99.1644	99.5836	99.5836	98.319	99.1645
OQ955303.1_Amblyomma_lepidum_isolate_S1_(Sudan)	84.6875	88.9671	83.6886	86.1877	85.7938	99.5836	88.3245	88.0701	88.2965	88.0966	86.753	86.1787	87.1778	87.0172	83.2206	87.598	84.5639	85.4165	85.9996	84.2551	83.0391	84.6589	77.761	80.2514	100	98.7437	99.5636	97.9967	98.7437	99.1654	100	99.1644	99.5836	99.5836	98.319	99.1645	100
OQ955304.1_Amblyomma_lepidum_isolate_S2_(Sudan)	85.2988	89.5664	84.3295	85.7031	85.3127	100	87.8648	87.6006	88.8622	87.6282	86.288	86.7739	87.7618	87.6098	83.865	88.1454	84.0752	84.9393	86.0688	83.7869	83.6922	85.3343	78.4755	79.7556	99.5853	99.1688	100	98.5038	99.1688	99.5858	99.5853	99.5853	100	100	98.7489	99.5854	99.5836	99.5836
OQ955305.1_Amblyomma_lepidum_isolate_S3_(Sudan)	84.6875	88.9671	83.6886	86.1877	85.7938	99.5836	88.3245	88.0701	88.2965	88.0966	86.753	86.1787	87.1778	87.0172	83.2206	87.598	84.5639	85.4165	85.9996	84.2551	83.0391	84.6589	77.761	80.2514	100	98.7437	99.5636	97.9967	98.7437	99.1654	100	99.1644	99.5836	99.5836	98.319	99.1645	100	100	99.5836
MF095798.1_Ixodes_kazakstani_isolate_482-1987_(Kyrgyzstan)	65.3991	68.6327	65.3941	65.6775	64.8115	71.8576	64.566	68.4674	70.0481	64.3986	65.0749	68.2254	67.4943	71.0262	65.8615	67.5307	63.7619	68.9299	69.5935	70.0277	64.461	63.3696	59.3546	66.6674	71.0097	72.3359	69.694	68.2958	71.6561	72.3427	71.0097	71.6953	71.7023	71.7023	70.4255	72.3807	70.8479	70.8479	71.7023	70.8479
MF095802.1_Ixodes_persulcatus_isolate_486-2007_(Kyrgyzstan)	65.5894	67.5285	67.0245	66.6686	68.6703	70.9902	66.9277	65.4109	73.596	66.1142	66.032	70.1006	69.3989	75.6079	67.5635	71.4579	63.8934	72.2569	70.4224	69.4762	68.2545	63.9667	62.8344	68.3235	70.1386	69.4885	68.7754	68.1174	69.4885	70.1873	70.1386	70.1386	70.8312	70.8312	68.9547	71.5093	69.973	69.973	70.8312	69.973	90.3555

## Sheet: 16S rRNA
Pairwise genetic distance of Amblyomma spp 16S rRNA sequences.
	NC_067897.1_Amblyomma_hebraeum_isolate_50_(South_Africa)	LC634575.1_Amblyomma_variegatum_isolate_ZT17-933_(Zambia)	LC634588.1_Amblyomma_pomposum_ZT17-1023_(Zambia)	OQ566202.1_Amblyomma_gemma_isolate_S15F_(Kenya)	MN994307.1_Amblyomma_variegatum_isolate_Ambly8_(Uganda)	JF949798.1_Amblyomma_variegatum_clone_59.2_(Nigeria)	MN150176.1_Amblyomma_cohaerens_isolate_AET25_(Ethiopia)	KF702343.1_Amblyomma_sabanerae_strain_S1_(Costa_Rica)	ON532096.1_Amblyomma_gemma_isolate_404II_(Somalia)	KY457515.1_Amblyomma_marmoreum_clone_1M_14676_49_(South_Africa)	NC_067901.1_Amblyomma_tholloni_isolate_1_100_(South_Africa)	MH818409.1_Amblyomma_calcaratum_isolate_C128_18_(Panama)	OP650057.1_Amblyomma_latum_isolate_53T_(South_Africa)	KC170738.1_Amblyomma_helvolum_(Thailand)	LC554780.1_Amblyomma_testudinarium_AT2873_(Japan)	MF627696.1_Amblyomma_astrion_isolate_12_ST-2012-01_(Sao_Tome)	MG811557.1_Amblyomma_integrum_strain_9_(India)	MT974145.1_Amblyomma_dubitatum_isolate_Coati-7_(Brazil)	OQ557626.1_Amblyomma_multipunctum_strain_AmuN30_(Ecuador)	MH282856.1_Amblyomma_yucumense_isolate_E11_14_(Argentina)	KC170736.1_Amblyomma_varanense_(Thailand)	ON532097.1_Amblyomma_lepidum_407_(Somalia)	ON532095.1_Amblyomma_lepidum_404_(Somalia)	MT895180.1_Amblyomma_lepidum_MT710_(Kenya)	MT895179.1_Amblyomma_lepidum_MT700_(Kenya)	MK737651.1_Amblyomma_lepidum_isolate_AL527_(Egypt)	OQ566204.1_Amblyomma_lepidum_isolate_S18M_(Kenya)	OQ566203.1_Amblyomma_lepidum_S16F_(Kenya)	OQ566211.1_Amblyomma_lepidum_isolate_S26M_(Kenya)	OQ947777.1_Amblyomma_lepidum_isolate_E1_(Ethiopia)	OQ947778.1_Amblyomma_lepidum_isolate_E2_(Ethiopia)	OQ947779.1_Amblyomma_lepidum_isolate_E3_(Ethiopia)	OQ947780.1_Amblyomma_lepidum_isolate_O1_(Somalia)	OQ947781.1_Amblyomma_lepidum_isolate_O2_(Somalia)	OQ947782.1_Amblyomma_lepidum_isolate_O3_(Somalia)	OQ947783.1_Amblyomma_lepidum_isolate_S1_(Sudan)	OQ947784.1_Amblyomma_lepidum_isolate_S2_(Sudan)	OQ947785.1_Amblyomma_lepidum_isolate_S3_(Sudan)	MF095806.1_Ixodes_kazakstani_isolate_484-1987_(Kyrgyzstan)	OP857536.1_Ixodes_tasmani_isolate_AD_(Australia)
NC_067897.1_Amblyomma_hebraeum_isolate_50_(South_Africa)
LC634575.1_Amblyomma_variegatum_isolate_ZT17-933_(Zambia)	0.0896741
LC634588.1_Amblyomma_pomposum_ZT17-1023_(Zambia)	0.0844801	0
OQ566202.1_Amblyomma_gemma_isolate_S15F_(Kenya)	0.0450057	0.114886	0.10353
MN994307.1_Amblyomma_variegatum_isolate_Ambly8_(Uganda)	0.0958704	0.00450027	0.00899216	0.12128
JF949798.1_Amblyomma_variegatum_clone_59.2_(Nigeria)	0.0841599	0.0372794	0.0326501	0.102469	0.0422945
MN150176.1_Amblyomma_cohaerens_isolate_AET25_(Ethiopia)	0.122865	0.0951233	0.0999052	0.113343	0.119776	0.0944157
KF702343.1_Amblyomma_sabanerae_strain_S1_(Costa_Rica)	0.212453	0.208135	0.214158	0.219445	0.238131	0.229666	0.238581
ON532096.1_Amblyomma_gemma_isolate_404II_(Somalia)	0.0360641	0.0765135	0.0657637	0.0140951	0.0823807	0.0651051	0.090531	0.187631
KY457515.1_Amblyomma_marmoreum_clone_1M_14676_49_(South_Africa)	0.117051	0.13497	0.146002	0.135787	0.146002	0.153161	0.180726	0.164843	0.106901
NC_067901.1_Amblyomma_tholloni_isolate_1_100_(South_Africa)	0.194481	0.211248	0.197866	0.216491	0.219305	0.209471	0.196968	0.235673	0.186129	0.147108
MH818409.1_Amblyomma_calcaratum_isolate_C128_18_(Panama)	0.212642	0.144848	0.163756	0.192516	0.163756	0.156747	0.20375	0.175367	0.165748	0.173023	0.219752
OP650057.1_Amblyomma_latum_isolate_53T_(South_Africa)	0.150984	0.158181	0.178223	0.14826	0.178223	0.185489	0.159616	0.162532	0.132654	0.193416	0.171449	0.242812
KC170738.1_Amblyomma_helvolum_(Thailand)	0.122803	0.173381	0.192537	0.160022	0.199714	0.188946	0.185401	0.167156	0.131716	0.208985	0.189146	0.204596	0.125334
LC554780.1_Amblyomma_testudinarium_AT2873_(Japan)	0.171832	0.203892	0.224179	0.172826	0.224179	0.223764	0.207966	0.203249	0.137075	0.195066	0.225827	0.187403	0.124136	0.154682
MF627696.1_Amblyomma_astrion_isolate_12_ST-2012-01_(Sao_Tome)	0.107878	0.0848522	0.0891969	0.112585	0.106604	0.10028	0.0457173	0.247841	0.0973474	0.172537	0.192882	0.1772	0.15319	0.184764	0.211583
MG811557.1_Amblyomma_integrum_strain_9_(India)	0.184442	0.159775	0.180045	0.16684	0.180045	0.196852	0.193108	0.207631	0.150854	0.199346	0.197895	0.20938	0.142188	0.119523	0.105187	0.168996
MT974145.1_Amblyomma_dubitatum_isolate_Coati-7_(Brazil)	0.187929	0.206864	0.192587	0.19556	0.215457	0.233749	0.221218	0.219049	0.218917	0.18602	0.274597	0.115497	0.150504	0.182607	0.190145	0.192275	0.175956
OQ557626.1_Amblyomma_multipunctum_strain_AmuN30_(Ecuador)	0.216557	0.210988	0.225104	0.21833	0.248423	0.232393	0.242147	0.267985	0.187633	0.177365	0.263541	0.215221	0.189029	0.194202	0.225068	0.212002	0.217094	0.204482
MH282856.1_Amblyomma_yucumense_isolate_E11_14_(Argentina)	0.194948	0.183866	0.203752	0.211355	0.203752	0.210901	0.23811	0.189268	0.182303	0.194942	0.229795	0.135773	0.181404	0.192537	0.218775	0.213503	0.23068	0.0735593	0.192454
KC170736.1_Amblyomma_varanense_(Thailand)	0.15315	0.160529	0.165925	0.170775	0.193867	0.153431	0.186629	0.219445	0.14154	0.156502	0.178743	0.198903	0.161479	0.134957	0.174006	0.19098	0.179242	0.154947	0.246013	0.180832
ON532097.1_Amblyomma_lepidum_407_(Somalia)	0.120814	0.125172	0.113749	0.14911	0.126702	0.149908	0.114842	0.185171	0.127116	0.164428	0.193485	0.137847	0.151022	0.173464	0.186136	0.120058	0.171746	0.185745	0.234709	0.204331	0.159111
ON532095.1_Amblyomma_lepidum_404_(Somalia)	0.120814	0.125172	0.113749	0.14911	0.126702	0.149908	0.114842	0.185171	0.127116	0.164428	0.193485	0.137847	0.151022	0.173464	0.186136	0.120058	0.171746	0.185745	0.234709	0.204331	0.159111	0
MT895180.1_Amblyomma_lepidum_MT710_(Kenya)	0.118362	0.125595	0.109442	0.158679	0.125595	0.151673	0.0997977	0.208368	0.127417	0.168579	0.264359	0.158753	0.148728	0.193102	0.235608	0.125304	0.204313	0.221234	0.259462	0.237933	0.175266	0	0
MT895179.1_Amblyomma_lepidum_MT700_(Kenya)	0.118362	0.125595	0.109442	0.158679	0.125595	0.151673	0.0997977	0.208368	0.127417	0.168579	0.264359	0.158753	0.148728	0.193102	0.235608	0.125304	0.204313	0.221234	0.259462	0.237933	0.175266	0	0	0
MK737651.1_Amblyomma_lepidum_isolate_AL527_(Egypt)	0.0450057	0.114886	0.10353	0	0.12128	0.102469	0.113343	0.219445	0.0140951	0.135787	0.216491	0.192516	0.14826	0.160022	0.172826	0.112585	0.16684	0.19556	0.21833	0.211355	0.170775	0.14911	0.14911	0.158679	0.158679
OQ566204.1_Amblyomma_lepidum_isolate_S18M_(Kenya)	0.126666	0.120252	0.108842	0.143395	0.121082	0.14416	0.12095	0.185171	0.121486	0.170839	0.199961	0.131707	0.157572	0.179781	0.192522	0.125621	0.165087	0.192118	0.241438	0.197709	0.165283	0.00443612	0.00443612	0.00608186	0.00608186	0.143395
OQ566203.1_Amblyomma_lepidum_S16F_(Kenya)	0.120814	0.125172	0.113749	0.14911	0.126702	0.149908	0.114842	0.185171	0.127116	0.164428	0.193485	0.137847	0.151022	0.173464	0.186136	0.120058	0.171746	0.185745	0.234709	0.204331	0.159111	0	0	0	0	0.14911	0.00443612
OQ566211.1_Amblyomma_lepidum_isolate_S26M_(Kenya)	0.120814	0.125828	0.11434	0.14911	0.126702	0.149908	0.114842	0.185171	0.127116	0.164428	0.193485	0.137847	0.151022	0.173464	0.186136	0.120058	0.171746	0.185745	0.234709	0.204331	0.159111	0	0	0	0	0.14911	0.00443612	0
OQ947777.1_Amblyomma_lepidum_isolate_E1_(Ethiopia)	0.12148	0.126492	0.114937	0.149908	0.127375	0.150714	0.114842	0.178221	0.127792	0.165404	0.194633	0.138644	0.151022	0.173464	0.187228	0.120687	0.164735	0.186832	0.236136	0.205572	0.160022	0	0	0	0	0.149908	0.00445589	0	0
OQ947778.1_Amblyomma_lepidum_isolate_E2_(Ethiopia)	0.12148	0.125828	0.11434	0.149908	0.127375	0.150714	0.114842	0.178221	0.127792	0.165404	0.194633	0.138644	0.151022	0.173464	0.187228	0.120687	0.164735	0.186832	0.236136	0.205572	0.160022	0	0	0	0	0.149908	0.00445589	0	0	0
OQ947779.1_Amblyomma_lepidum_isolate_E3_(Ethiopia)	0.12148	0.132351	0.120687	0.149908	0.127375	0.150714	0.114842	0.178221	0.127792	0.165404	0.194633	0.138644	0.151022	0.173464	0.187228	0.120687	0.164735	0.186832	0.236136	0.205572	0.160022	0.00446013	0.00446013	0	0	0.149908	0.00445589	0.00446013	0	0	0.00446013
OQ947780.1_Amblyomma_lepidum_isolate_O1_(Somalia)	0.12148	0.126492	0.114937	0.149908	0.127375	0.150714	0.114842	0.178221	0.127792	0.165404	0.194633	0.138644	0.151022	0.173464	0.187228	0.120687	0.164735	0.186832	0.236136	0.205572	0.160022	0	0	0	0	0.149908	0.00445589	0	0	0	0	0
OQ947781.1_Amblyomma_lepidum_isolate_O2_(Somalia)	0.12148	0.125828	0.11434	0.149908	0.127375	0.150714	0.114842	0.178221	0.127792	0.165404	0.194633	0.138644	0.151022	0.173464	0.187228	0.120687	0.164735	0.186832	0.236136	0.205572	0.160022	0	0	0	0	0.149908	0.00445589	0	0	0	0	0.00446013	0
OQ947782.1_Amblyomma_lepidum_isolate_O3_(Somalia)	0.115625	0.120884	0.109409	0.14416	0.121723	0.144933	0.108768	0.178221	0.122131	0.165404	0.194633	0.138644	0.144508	0.167178	0.180832	0.11512	0.158132	0.186832	0.236136	0.205572	0.153843	0.00445589	0.00445589	0	0	0.14416	0.00893455	0.00445589	0.00445589	0.00445589	0.00445589	0.00445589	0.00445589	0.00445589
OQ947783.1_Amblyomma_lepidum_isolate_S1_(Sudan)	0.12148	0.126492	0.114937	0.149908	0.127375	0.150714	0.114842	0.178221	0.127792	0.165404	0.194633	0.138644	0.151022	0.173464	0.187228	0.120687	0.164735	0.186832	0.236136	0.205572	0.160022	0	0	0	0	0.149908	0.00445589	0	0	0	0	0	0	0	0.00445589
OQ947784.1_Amblyomma_lepidum_isolate_S2_(Sudan)	0.12148	0.126492	0.114937	0.149908	0.127375	0.150714	0.114842	0.178221	0.127792	0.165404	0.194633	0.138644	0.151022	0.173464	0.187228	0.120687	0.164735	0.186832	0.236136	0.205572	0.160022	0	0	0	0	0.149908	0.00445589	0	0	0	0	0	0	0	0.00445589	0
OQ947785.1_Amblyomma_lepidum_isolate_S3_(Sudan)	0.12148	0.125828	0.11434	0.149908	0.127375	0.150714	0.114842	0.178221	0.127792	0.165404	0.194633	0.138644	0.151022	0.173464	0.187228	0.120687	0.164735	0.186832	0.236136	0.205572	0.160022	0	0	0	0	0.149908	0.00445589	0	0	0	0	0.00446013	0	0	0.00445589	0	0
MF095806.1_Ixodes_kazakstani_isolate_484-1987_(Kyrgyzstan)	0.273496	0.255627	0.258163	0.253391	0.258163	0.28022	0.320777	0.298498	0.205517	0.330201	0.330997	0.356005	0.252699	0.313676	0.254553	0.295342	0.296943	0.349134	0.339108	0.372189	0.333866	0.278125	0.278125	0.280835	0.280835	0.253391	0.286684	0.278125	0.278125	0.280251	0.280251	0.280251	0.280251	0.280251	0.271663	0.280251	0.280251	0.280251
OP857536.1_Ixodes_tasmani_isolate_AD_(Australia)	0.421287	0.363556	0.346514	0.364939	0.341719	0.375497	0.474706	0.564371	0.303362	0.481564	0.496876	0.509053	0.411906	0.46871	0.41779	0.456916	0.486978	0.51752	0.514976	0.505359	0.438447	0.467243	0.467243	0.485432	0.485432	0.364939	0.458193	0.467243	0.467243	0.470911	0.470911	0.470911	0.470911	0.470911	0.470911	0.470911	0.470911	0.470911	0.245201
Nucleotide identity percent of Amblyomma spp 16S rRNA sequences.
	NC_067897.1_Amblyomma_hebraeum_isolate_50_(South_Africa)	LC634575.1_Amblyomma_variegatum_isolate_ZT17-933_(Zambia)	LC634588.1_Amblyomma_pomposum_ZT17-1023_(Zambia)	OQ566202.1_Amblyomma_gemma_isolate_S15F_(Kenya)	MN994307.1_Amblyomma_variegatum_isolate_Ambly8_(Uganda)	JF949798.1_Amblyomma_variegatum_clone_59.2_(Nigeria)	MN150176.1_Amblyomma_cohaerens_isolate_AET25_(Ethiopia)	KF702343.1_Amblyomma_sabanerae_strain_S1_(Costa_Rica)	ON532096.1_Amblyomma_gemma_isolate_404II_(Somalia)	KY457515.1_Amblyomma_marmoreum_clone_1M_14676_49_(South_Africa)	NC_067901.1_Amblyomma_tholloni_isolate_1_100_(South_Africa)	MH818409.1_Amblyomma_calcaratum_isolate_C128_18_(Panama)	OP650057.1_Amblyomma_latum_isolate_53T_(South_Africa)	KC170738.1_Amblyomma_helvolum_(Thailand)	LC554780.1_Amblyomma_testudinarium_AT2873_(Japan)	MF627696.1_Amblyomma_astrion_isolate_12_ST-2012-01_(Sao_Tome)	MG811557.1_Amblyomma_integrum_strain_9_(India)	MT974145.1_Amblyomma_dubitatum_isolate_Coati-7_(Brazil)	OQ557626.1_Amblyomma_multipunctum_strain_AmuN30_(Ecuador)	MH282856.1_Amblyomma_yucumense_isolate_E11_14_(Argentina)	KC170736.1_Amblyomma_varanense_(Thailand)	ON532097.1_Amblyomma_lepidum_407_(Somalia)	ON532095.1_Amblyomma_lepidum_404_(Somalia)	MT895180.1_Amblyomma_lepidum_MT710_(Kenya)	MT895179.1_Amblyomma_lepidum_MT700_(Kenya)	MK737651.1_Amblyomma_lepidum_isolate_AL527_(Egypt)	OQ566204.1_Amblyomma_lepidum_isolate_S18M_(Kenya)	OQ566203.1_Amblyomma_lepidum_S16F_(Kenya)	OQ566211.1_Amblyomma_lepidum_isolate_S26M_(Kenya)	OQ947777.1_Amblyomma_lepidum_isolate_E1_(Ethiopia)	OQ947778.1_Amblyomma_lepidum_isolate_E2_(Ethiopia)	OQ947779.1_Amblyomma_lepidum_isolate_E3_(Ethiopia)	OQ947780.1_Amblyomma_lepidum_isolate_O1_(Somalia)	OQ947781.1_Amblyomma_lepidum_isolate_O2_(Somalia)	OQ947782.1_Amblyomma_lepidum_isolate_O3_(Somalia)	OQ947783.1_Amblyomma_lepidum_isolate_S1_(Sudan)	OQ947784.1_Amblyomma_lepidum_isolate_S2_(Sudan)	OQ947785.1_Amblyomma_lepidum_isolate_S3_(Sudan)	MF095806.1_Ixodes_kazakstani_isolate_484-1987_(Kyrgyzstan)	OP857536.1_Ixodes_tasmani_isolate_AD_(Australia)
NC_067897.1_Amblyomma_hebraeum_isolate_50_(South_Africa)
LC634575.1_Amblyomma_variegatum_isolate_ZT17-933_(Zambia)	91.0326
LC634588.1_Amblyomma_pomposum_ZT17-1023_(Zambia)	91.552	100
OQ566202.1_Amblyomma_gemma_isolate_S15F_(Kenya)	95.4994	88.5114	89.647
MN994307.1_Amblyomma_variegatum_isolate_Ambly8_(Uganda)	90.413	99.55	99.1008	87.872
JF949798.1_Amblyomma_variegatum_clone_59.2_(Nigeria)	91.584	96.2721	96.735	89.7531	95.7706
MN150176.1_Amblyomma_cohaerens_isolate_AET25_(Ethiopia)	87.7135	90.4877	90.0095	88.6657	88.0224	90.5584
KF702343.1_Amblyomma_sabanerae_strain_S1_(Costa_Rica)	78.7547	79.1865	78.5842	78.0555	76.1869	77.0334	76.1419
ON532096.1_Amblyomma_gemma_isolate_404II_(Somalia)	96.3936	92.3486	93.4236	98.5905	91.7619	93.4895	90.9469	81.2369
KY457515.1_Amblyomma_marmoreum_clone_1M_14676_49_(South_Africa)	88.2949	86.503	85.3998	86.4213	85.3998	84.6839	81.9274	83.5157	89.3099
NC_067901.1_Amblyomma_tholloni_isolate_1_100_(South_Africa)	80.5519	78.8752	80.2134	78.3509	78.0695	79.0529	80.3032	76.4327	81.3871	85.2892
MH818409.1_Amblyomma_calcaratum_isolate_C128_18_(Panama)	78.7358	85.5152	83.6244	80.7484	83.6244	84.3253	79.625	82.4633	83.4252	82.6977	78.0248
OP650057.1_Amblyomma_latum_isolate_53T_(South_Africa)	84.9016	84.1819	82.1777	85.174	82.1777	81.4511	84.0384	83.7468	86.7346	80.6584	82.8551	75.7188
KC170738.1_Amblyomma_helvolum_(Thailand)	87.7197	82.6619	80.7463	83.9978	80.0286	81.1054	81.4599	83.2844	86.8284	79.1015	81.0854	79.5404	87.4666
LC554780.1_Amblyomma_testudinarium_AT2873_(Japan)	82.8168	79.6108	77.5821	82.7174	77.5821	77.6236	79.2034	79.6751	86.2925	80.4934	77.4173	81.2597	87.5864	84.5318
MF627696.1_Amblyomma_astrion_isolate_12_ST-2012-01_(Sao_Tome)	89.2122	91.5148	91.0803	88.7415	89.3396	89.972	95.4283	75.2159	90.2653	82.7463	80.7118	82.28	84.681	81.5236	78.8417
MG811557.1_Amblyomma_integrum_strain_9_(India)	81.5558	84.0225	81.9955	83.316	81.9955	80.3148	80.6892	79.2369	84.9146	80.0654	80.2105	79.062	85.7812	88.0477	89.4813	83.1004
MT974145.1_Amblyomma_dubitatum_isolate_Coati-7_(Brazil)	81.2071	79.3136	80.7413	80.444	78.4543	76.6251	77.8782	78.0951	78.1083	81.398	72.5403	88.4503	84.9496	81.7393	80.9855	80.7725	82.4044
OQ557626.1_Amblyomma_multipunctum_strain_AmuN30_(Ecuador)	78.3443	78.9012	77.4896	78.167	75.1577	76.7607	75.7853	73.2015	81.2367	82.2635	73.6459	78.4779	81.0971	80.5798	77.4932	78.7998	78.2906	79.5518
MH282856.1_Amblyomma_yucumense_isolate_E11_14_(Argentina)	80.5052	81.6134	79.6248	78.8645	79.6248	78.9099	76.189	81.0732	81.7697	80.5058	77.0205	86.4227	81.8596	80.7463	78.1225	78.6497	76.932	92.6441	80.7546
KC170736.1_Amblyomma_varanense_(Thailand)	84.685	83.9471	83.4075	82.9225	80.6133	84.6569	81.3371	78.0555	85.846	84.3498	82.1257	80.1097	83.8521	86.5043	82.5994	80.902	82.0758	84.5053	75.3987	81.9168
ON532097.1_Amblyomma_lepidum_407_(Somalia)	87.9186	87.4828	88.6251	85.089	87.3298	85.0092	88.5158	81.4829	87.2884	83.5572	80.6515	86.2153	84.8978	82.6536	81.3864	87.9942	82.8254	81.4255	76.5291	79.5669	84.0889
ON532095.1_Amblyomma_lepidum_404_(Somalia)	87.9186	87.4828	88.6251	85.089	87.3298	85.0092	88.5158	81.4829	87.2884	83.5572	80.6515	86.2153	84.8978	82.6536	81.3864	87.9942	82.8254	81.4255	76.5291	79.5669	84.0889	100
MT895180.1_Amblyomma_lepidum_MT710_(Kenya)	88.1638	87.4405	89.0558	84.1321	87.4405	84.8327	90.0202	79.1632	87.2583	83.1421	73.5641	84.1247	85.1272	80.6898	76.4392	87.4696	79.5687	77.8766	74.0538	76.2067	82.4734	100	100
MT895179.1_Amblyomma_lepidum_MT700_(Kenya)	88.1638	87.4405	89.0558	84.1321	87.4405	84.8327	90.0202	79.1632	87.2583	83.1421	73.5641	84.1247	85.1272	80.6898	76.4392	87.4696	79.5687	77.8766	74.0538	76.2067	82.4734	100	100	100
MK737651.1_Amblyomma_lepidum_isolate_AL527_(Egypt)	95.4994	88.5114	89.647	100	87.872	89.7531	88.6657	78.0555	98.5905	86.4213	78.3509	80.7484	85.174	83.9978	82.7174	88.7415	83.316	80.444	78.167	78.8645	82.9225	85.089	85.089	84.1321	84.1321
OQ566204.1_Amblyomma_lepidum_isolate_S18M_(Kenya)	87.3334	87.9748	89.1158	85.6605	87.8918	85.584	87.905	81.4829	87.8514	82.9161	80.0039	86.8293	84.2428	82.0219	80.7478	87.4379	83.4913	80.7882	75.8562	80.2291	83.4717	99.5564	99.5564	99.3918	99.3918	85.6605
OQ566203.1_Amblyomma_lepidum_S16F_(Kenya)	87.9186	87.4828	88.6251	85.089	87.3298	85.0092	88.5158	81.4829	87.2884	83.5572	80.6515	86.2153	84.8978	82.6536	81.3864	87.9942	82.8254	81.4255	76.5291	79.5669	84.0889	100	100	100	100	85.089	99.5564
OQ566211.1_Amblyomma_lepidum_isolate_S26M_(Kenya)	87.9186	87.4172	88.566	85.089	87.3298	85.0092	88.5158	81.4829	87.2884	83.5572	80.6515	86.2153	84.8978	82.6536	81.3864	87.9942	82.8254	81.4255	76.5291	79.5669	84.0889	100	100	100	100	85.089	99.5564	100
OQ947777.1_Amblyomma_lepidum_isolate_E1_(Ethiopia)	87.852	87.3508	88.5063	85.0092	87.2625	84.9286	88.5158	82.1779	87.2208	83.4596	80.5367	86.1356	84.8978	82.6536	81.2772	87.9313	83.5265	81.3168	76.3864	79.4428	83.9978	100	100	100	100	85.0092	99.5544	100	100
OQ947778.1_Amblyomma_lepidum_isolate_E2_(Ethiopia)	87.852	87.4172	88.566	85.0092	87.2625	84.9286	88.5158	82.1779	87.2208	83.4596	80.5367	86.1356	84.8978	82.6536	81.2772	87.9313	83.5265	81.3168	76.3864	79.4428	83.9978	100	100	100	100	85.0092	99.5544	100	100	100
OQ947779.1_Amblyomma_lepidum_isolate_E3_(Ethiopia)	87.852	86.7649	87.9313	85.0092	87.2625	84.9286	88.5158	82.1779	87.2208	83.4596	80.5367	86.1356	84.8978	82.6536	81.2772	87.9313	83.5265	81.3168	76.3864	79.4428	83.9978	99.554	99.554	100	100	85.0092	99.5544	99.554	100	100	99.554
OQ947780.1_Amblyomma_lepidum_isolate_O1_(Somalia)	87.852	87.3508	88.5063	85.0092	87.2625	84.9286	88.5158	82.1779	87.2208	83.4596	80.5367	86.1356	84.8978	82.6536	81.2772	87.9313	83.5265	81.3168	76.3864	79.4428	83.9978	100	100	100	100	85.0092	99.5544	100	100	100	100	100
OQ947781.1_Amblyomma_lepidum_isolate_O2_(Somalia)	87.852	87.4172	88.566	85.0092	87.2625	84.9286	88.5158	82.1779	87.2208	83.4596	80.5367	86.1356	84.8978	82.6536	81.2772	87.9313	83.5265	81.3168	76.3864	79.4428	83.9978	100	100	100	100	85.0092	99.5544	100	100	100	100	99.554	100
OQ947782.1_Amblyomma_lepidum_isolate_O3_(Somalia)	88.4375	87.9116	89.0591	85.584	87.8277	85.5067	89.1232	82.1779	87.7869	83.4596	80.5367	86.1356	85.5492	83.2822	81.9168	88.488	84.1868	81.3168	76.3864	79.4428	84.6157	99.5544	99.5544	100	100	85.584	99.1065	99.5544	99.5544	99.5544	99.5544	99.5544	99.5544	99.5544
OQ947783.1_Amblyomma_lepidum_isolate_S1_(Sudan)	87.852	87.3508	88.5063	85.0092	87.2625	84.9286	88.5158	82.1779	87.2208	83.4596	80.5367	86.1356	84.8978	82.6536	81.2772	87.9313	83.5265	81.3168	76.3864	79.4428	83.9978	100	100	100	100	85.0092	99.5544	100	100	100	100	100	100	100	99.5544
OQ947784.1_Amblyomma_lepidum_isolate_S2_(Sudan)	87.852	87.3508	88.5063	85.0092	87.2625	84.9286	88.5158	82.1779	87.2208	83.4596	80.5367	86.1356	84.8978	82.6536	81.2772	87.9313	83.5265	81.3168	76.3864	79.4428	83.9978	100	100	100	100	85.0092	99.5544	100	100	100	100	100	100	100	99.5544	100
OQ947785.1_Amblyomma_lepidum_isolate_S3_(Sudan)	87.852	87.4172	88.566	85.0092	87.2625	84.9286	88.5158	82.1779	87.2208	83.4596	80.5367	86.1356	84.8978	82.6536	81.2772	87.9313	83.5265	81.3168	76.3864	79.4428	83.9978	100	100	100	100	85.0092	99.5544	100	100	100	100	99.554	100	100	99.5544	100	100
MF095806.1_Ixodes_kazakstani_isolate_484-1987_(Kyrgyzstan)	72.6504	74.4373	74.1837	74.6609	74.1837	71.978	67.9223	70.1502	79.4483	66.9799	66.9003	64.3995	74.7301	68.6324	74.5447	70.4658	70.3057	65.0866	66.0892	62.7811	66.6134	72.1875	72.1875	71.9165	71.9165	74.6609	71.3316	72.1875	72.1875	71.9749	71.9749	71.9749	71.9749	71.9749	72.8337	71.9749	71.9749	71.9749
OP857536.1_Ixodes_tasmani_isolate_AD_(Australia)	57.8713	63.6444	65.3486	63.5061	65.8281	62.4503	52.5294	43.5629	69.6638	51.8436	50.3124	49.0947	58.8094	53.129	58.221	54.3084	51.3022	48.248	48.5024	49.4641	56.1553	53.2757	53.2757	51.4568	51.4568	63.5061	54.1807	53.2757	53.2757	52.9089	52.9089	52.9089	52.9089	52.9089	52.9089	52.9089	52.9089	52.9089	75.4799
